# Supplementary material for: Transcriptome analysis of sugarcane reveals rapid defense response of SES208 to Xanthomonas albilineans in early infection
Source: BMC Plant Biol. 2023 Jan 24;23:52. doi: 10.1186/s12870-023-04073-6 (PMC9872421; doi:10.1186/s12870-023-04073-6)
Supplement: Supplementary file 2 — Additional file 2. Number of DEGs in major KEGG pathways in MEblack and MEdarkolivegreen module after inoculation with Xanthomonas albilineans. [file 12870_2023_4073_MOESM2_ESM.xlsx]

## Sheet: Sheet1
Additional file 2. Number of DEGs in major KEGG pathways in MEblack and MEdarkolivegreen module after inoculation with Xanthomonas albilineans
Term Name	MainClass	GeneHitsInSelectedSet	AllGenesInSelectedSet	GeneHitsInBackground	AllGenesInBackground	p-value	enrichFactor	GeneListInSelectedSets	corrected p-value(BH method)
04626 Plant-pathogen interaction	A09150 Organismal Systems	80	433	1163	29209	7.77156e-16	4.64023	[Sspon.01G0038040-2D, Sspon.05G0013100-3C, Sspon.03G0026680-1P, Sspon.03G0003610-2B, Sspon.03G0029850-1B, Sspon.04G0006070-2P, Sspon.01G0038440-1P, Sspon.07G0001100-1T, Sspon.07G0001090-2B, Sspon.03G0003610-2P, Sspon.05G0007100-1A, Sspon.05G0013100-3P, Sspon.07G0010240-2B, Sspon.08G0006500-1P, Sspon.06G0002500-3C, Sspon.07G0009060-4D, Sspon.06G0003120-4D, Sspon.03G0026680-2C, Sspon.02G0004840-1A,…	3.18634e-14
04075 Plant hormone signal transduction	A09130 Environmental Information Processing	43	433	812	29209	6.75793e-13	3.57224	[Sspon.03G0023000-1A, Sspon.01G0015170-4D, Sspon.01G0042670-3D, Sspon.03G0023000-3C, Sspon.01G0014720-1A, Sspon.02G0003200-1A, Sspon.02G0038070-1B, Sspon.01G0040550-1P, Sspon.01G0017230-1A, Sspon.05G0005930-2B, Sspon.01G0015170-2B, Sspon.01G0004480-4D, Sspon.01G0042700-2C, Sspon.01G0028160-1A, Sspon.07G0010810-1A, Sspon.01G0004480-2B, Sspon.08G0006600-3C, Sspon.01G0017280-1A, Sspon.04G0032070-1C,…	1.66245e-11
04016 MAPK signaling pathway - plant	A09130 Environmental Information Processing	23	433	365	29209	7.50816e-09	4.25073	[Sspon.03G0029850-3D, Sspon.03G0003610-1A, Sspon.01G0015170-4D, Sspon.03G0029850-2C, Sspon.03G0003610-2B, Sspon.03G0029850-1B, Sspon.01G0014720-1A, Sspon.04G0011640-1A, Sspon.01G0015170-1A, Sspon.02G0003200-1A, Sspon.03G0003610-2P, Sspon.01G0015170-3C, Sspon.01G0015170-2B, Sspon.04G0013750-2B, Sspon.03G0029850-1P, Sspon.07G0010240-2B, Sspon.03G0029850-2P, Sspon.07G0010240-1A, Sspon.07G0025390-1B,…	1.15438e-07
09109 Metabolism of terpenoids and polyketides	A09100 Metabolism	24	433	681	29209	9.54789e-05	2.37735	[Sspon.02G0008070-3C, Sspon.02G0008070-2B, Sspon.02G0011420-2P, Sspon.02G0023070-1A, Sspon.05G0019320-4D, Sspon.04G0005430-1A, Sspon.04G0003530-2P, Sspon.02G0011420-3P, Sspon.04G0005430-2C, Sspon.04G0005430-3D, Sspon.01G0052050-3P, Sspon.02G0002540-3C, Sspon.01G0052050-1T, Sspon.07G0025570-1B, Sspon.02G0008070-1T, Sspon.01G0052050-2P, Sspon.02G0021710-2B, Sspon.04G0005430-1P, Sspon.02G0002540-1A,…	0.000533814
00500 Starch and sucrose metabolism	A09100 Metabolism	15	433	558	29209	0.0203799	1.81337	[Sspon.02G0042070-2C, Sspon.02G0042070-1B, Sspon.04G0006870-2C, Sspon.03G0031200-3D, Sspon.04G0006870-3D, Sspon.03G0005050-2B, Sspon.03G0031200-1B, Sspon.03G0005050-3C, Sspon.03G0005050-1A, Sspon.02G0015800-2B, Sspon.02G0015800-3C, Sspon.02G0015800-4D, Sspon.02G0042070-3D, Sspon.01G0014860-1A, Sspon.02G0015800-1A]	0.0808622
00360 Phenylalanine metabolism	A09100 Metabolism	2	433	130	29209	0.576433	1.0378	[Sspon.04G0032230-1C, Sspon.05G0036480-1C]	1.22244
