# Supplementary material for: Transcriptome analysis of sugarcane reveals rapid defense response of SES208 to Xanthomonas albilineans in early infection
Source: BMC Plant Biol. 2023 Jan 24;23:52. doi: 10.1186/s12870-023-04073-6 (PMC9872421; doi:10.1186/s12870-023-04073-6)
Supplement: Supplementary file 7 — Additional file 7. Significant differentially expressed genes (DEGs) information involved in sugarcane response to X. albilineans infection. [file 12870_2023_4073_MOESM7_ESM.xlsx]

## Sheet: Sheet1
Additional file 7. Significant differentially expressed genes (DEGs) information involved in sugarcane response to X. albilineans infection
KEGG pathway	Gene ID	Gene name	FPKM Value
			SES0h	SES24h	SES48h	SES72h	LA0h	LA24h	LA48h	LA72h
Plant hormone signal transduction	Sspon.01G0004480-1A	JAZ	1054.34	51.94	129.37	120.23	23.87	20.71	12.7	17.2
	Sspon.01G0004480-2B	JAZ	701.67	25.36	64.73	61.22	10.13	10.76	5.24	14.39
	Sspon.01G0004480-3C	JAZ	560.25	31.39	78.65	54.52	14.57	13.87	7.25	10.99
	Sspon.01G0004480-4D	JAZ	986.39	40.4	116.69	115.4	16.81	7.32	4.63	0.84
	Sspon.01G0017230-1A	JAZ	203.23	2.09	12.5	3.18	0.51	0.04	0	0.03
	Sspon.01G0017280-1A	JAZ	8.56	0.06	0.54	0	0	0	0	0.2
	Sspon.01G0017280-2C	JAZ	113.84	0.5	5.82	0.97	0.65	0	0	0.18
	Sspon.01G0042670-1B	JAZ	17.27	0.81	10.07	11.23	1.83	0.37	0.54	0.34
	Sspon.01G0042670-3D	JAZ	13.68	0.34	7.91	5.65	1.92	1.33	0.48	0.59
	Sspon.01G0042700-1B	JAZ	10.47	0	0	0	0	0	0	0.08
	Sspon.01G0042700-2C	JAZ	13.65	0	0.24	0.22	0	0	0	0
	Sspon.01G0042710-1B	JAZ	26.37	1.95	10.13	0.89	0	0	0	0
	Sspon.01G0042710-3D	JAZ	10.68	0.34	2.48	0.62	0.25	0	0	0.21
	Sspon.01G0042730-2C	JAZ	61.65	0.54	4.51	1.72	0	0	0	0
	Sspon.01G0042730-3D	JAZ	493.58	5.52	27.3	10.78	4.32	5.15	1.11	4.06
	Sspon.02G0038070-1B	JAZ	184.33	47.12	46.24	52.43	60.05	56.75	29.11	53.79
	Sspon.02G0038070-1T	JAZ	277.91	80.62	74.19	85.96	52.98	65.25	26	51.79
	Sspon.02G0038070-2C	JAZ	126.61	39.72	38.68	39.2	27.54	25.41	15.62	30
	Sspon.01G0015170-1A	MYC2	91.45	11.44	19.34	18.51	14.31	11.27	9.03	6.45
	Sspon.01G0015170-2B	MYC2	98.27	14.06	24.07	19.41	12.5	10.99	9.04	6.47
	Sspon.01G0015170-3C	MYC2	96.38	15.35	24.37	19.41	25.55	34.04	20.88	26.05
	Sspon.01G0015170-4D	MYC2	103.44	13.85	22.29	21.15	8.66	7.42	6.57	4.4
	Sspon.01G0024890-2C	NPR3	90.48	17.4	36.29	23.53	52.32	46.73	16.21	18.65
	Sspon.03G0009980-1P	PP2C	0.67	37.61	22.56	5	1.51	0.41	0.97	1.64
	Sspon.03G0041460-2D	PP2C	0.61	33.26	18.57	7.24	2.01	0.68	1.18	1.7
	Sspon.07G0025390-1B	PYL	208.47	56.29	53.17	58.18	42.64	32.25	37.57	35.75
	Sspon.07G0025390-1T	PYL	60.96	20.33	17.95	17.47	43.9	26.67	40.52	20.87
	Sspon.01G0011360-1P	SnRK2	40.47	9.58	13.16	12.54	10.05	12.61	9.28	10.92
	Sspon.05G0023070-3D	TGA	13.12	41.28	76.37	45.02	43.85	28.55	38.05	35.74
Plant-pathogen interaction	Sspon.04G0021320-4D	CAT1	548.22	112.18	297.44	475.13	462.35	284.62	364.63	580.7
	Sspon.01G0025390-2C	CDPK	19.81	4.55	7.49	11.87	0.15	0.06	0.05	0
	Sspon.02G0004840-1A	CDPK	52.2	6.47	12.9	6.85	9.55	6.19	6.06	5.4
	Sspon.02G0004840-3C	CDPK	52.2	6.47	12.9	6.85	9.55	6.19	6.06	5.4
	Sspon.02G0004840-4D	CDPK	113.05	11.1	18.95	14.61	13.34	14.24	12.61	18.36
	Sspon.03G0011050-1A	CDPK	38.89	10.74	5.52	11.7	0.48	0.51	0.4	0.49
	Sspon.03G0011050-4D	CDPK	69.12	19.46	12.18	26.57	68.57	39.95	35.09	43.28
	Sspon.04G0006070-1P	CDPK	343.69	34.81	57.33	54.65	68.42	79.81	43.48	53.58
	Sspon.04G0006070-2P	CDPK	114.31	8.65	15.32	13.72	17.39	16.57	10.32	11.02
	Sspon.04G0006070-4P	CDPK	24.55	0.89	4.35	3.06	4.47	4.32	3.02	4.29
	Sspon.04G0019450-1A	CDPK	86.06	4.25	6.94	6.53	4.86	4.56	3.64	4.34
	Sspon.04G0019450-1P	CDPK	117.39	5.01	8.57	7.43	5.37	6.64	4.51	5.8
	Sspon.04G0019450-2D	CDPK	52.94	1.98	3.38	3.32	1.45	2.72	1.04	2.38
	Sspon.05G0004600-2B	CDPK	62.46	7.56	10.94	11.08	8.94	9.31	5.11	7
	Sspon.05G0018290-1A	CDPK	21.47	4.81	11.52	8.59	4.1	7.36	3.02	5.95
	Sspon.05G0018290-1P	CDPK	35.32	8.09	13.68	10.84	0.09	0	0.22	0.21
	Sspon.05G0018290-2B	CDPK	71.48	7.18	21.53	19.99	25.58	19.2	13.73	19.52
	Sspon.07G0001090-2B	CDPK	60.37	10.09	20.96	16.35	15.29	15.78	15.69	20.1
	Sspon.07G0001090-3D	CDPK	57.66	9.74	17.69	15.56	7.78	8.94	8.37	8.43
	Sspon.07G0001100-1T	CDPK	30.18	4.36	10.7	7.89	6.55	8.64	5.29	6.93
	Sspon.01G0001950-1P	CEBIP	67.4	11.89	27.49	23.96	0	0.34	0.2	0.4
	Sspon.01G0001950-2B	CEBIP	80.42	10.33	19.17	20.1	5	24.92	22.59	24.72
	Sspon.01G0001950-3D	CEBIP	61.14	11.81	33.25	41.25	0	0.17	0.31	0.34
	Sspon.01G0038040-1B	CML	216.3	32.11	141.48	67.42	22.3	11.73	12.8	21.78
	Sspon.01G0038040-2D	CML	391.57	57.36	228.24	149.94	57.93	31.73	32.51	76.19
	Sspon.03G0026670-1B	CML	86.7	12.33	20.81	22.39	24.64	14.69	23.95	22.14
	Sspon.03G0026680-1P	CML	220.68	36.38	66.02	60.09	23.75	11.18	7.75	6.82
	Sspon.03G0026680-2C	CML	137.31	25.37	50.89	36.18	36.96	15.79	21.35	22.6
	Sspon.03G0026680-3D	CML	269.12	48.07	70.35	71.64	28.91	17.3	10.56	7.73
	Sspon.03G0035770-1B	CML	67.5	14.39	32.54	10.1	0.98	1.69	0.23	5.78
	Sspon.03G0035770-2D	CML	221.27	36.09	95.01	29.93	0.23	2.15	2.59	8.14
	Sspon.07G0009060-1A	CML	63.97	9.19	19.02	8.58	0.85	0	0.51	0
	Sspon.07G0009060-2B	CML	52.21	4.01	5.4	5.25	1.92	0.29	0.77	2.43
	Sspon.07G0009060-3C	CML	30.26	3.26	3.84	3.33	2.83	0.98	3.79	2.94
	Sspon.07G0009060-4D	CML	43.12	7.71	13.46	6.16	0	0	0.11	0.32
	Sspon.01G0049590-1P	CNGC	10.43	137.26	100.29	38.63	25.81	32.8	39.36	39.31
	Sspon.08G0006500-1P	KCS	193.83	57.23	79.84	55.06	11.03	10.11	8.25	15.1
	Sspon.08G0006500-2P	KCS	155.53	51.16	56.4	45.83	1.74	3.39	1.83	5.89
	Sspon.08G0006500-3P	KCS	79.26	19.62	26.2	18.61	0.89	0.51	0.65	0.83
	Sspon.06G0002500-1A	RIN4	100.39	7.02	20.54	12.87	1.68	2.7	2.19	2.74
	Sspon.06G0002500-2B	RIN4	93.15	7.59	20.71	12.57	3.21	3.17	2.39	3.89
	Sspon.06G0002500-3C	RIN4	53.75	3.38	12.92	6.72	3.11	0.77	0.98	1.71
	Sspon.06G0002500-4D	RIN4	48.76	2.96	10.22	5.34	6.46	6.14	4.87	5.02
	Sspon.03G0000190-1A	RPM1	24.15	5.7	12.57	7.89	0	0	0	0
Flavonoid biosynthesis	Sspon.06G0014830-2B	CHS	9.48	36.53	194.39	97.61	32.52	11	9.46	33.73
	Sspon.06G0014830-2T	CHS	3.74	1.44	146.57	30.55	2.44	1.25	2.12	5.84
	Sspon.04G0009150-6P	CYP75B1	11.77	5.49	113.43	211.18	3.95	2.44	7.65	9.17
	Sspon.04G0009150-5P	CYP75B1	21.16	10.72	172.1	312.8	7.95	5.05	14.85	16.27
	Sspon.03G0004210-1A	CYP98A	5.27	23.47	69.1	58.83	37.43	66.74	83.93	98.48
	Sspon.03G0004210-2B	CYP98A	7.48	71.43	64.43	56.75	22.97	40.61	51.4	59.83
	Sspon.03G0004210-3C	CYP98A	0.38	4.03	11.52	10.85	2.07	2.13	2.53	2.15
	Sspon.03G0004210-4D	CYP98A	9.7	69.24	193.73	111.88	8.14	11.45	14.7	13.27
Phenylpropanoid biosynthesis	Sspon.02G0010420-2D	bglX	4.51	72.88	80.06	76.98	22.27	9.67	11.25	12.3
	Sspon.02G0010480-1A	bglX	2.15	7.35	8.52	11	5.33	4.64	2.19	4.25
	Sspon.02G0010480-2P	bglX	10.85	39.86	48.74	58.9	27.84	20.65	11.34	21.73
	Sspon.02G0010480-1P	bglX	3.31	10.73	16.17	18.36	0.22	0.16	0.19	0.19
	Sspon.02G0049080-1C	bglX	7.97	127.84	144	117.77	42.48	22.82	17.38	21.69
	Sspon.02G0049090-1C	bglX	7.97	127.84	144	117.77	42.48	22.82	17.38	21.69
	Sspon.04G0016380-1A	BRT1	88.41	440.52	837.19	530.7	50.35	60.57	57.32	131.35
	Sspon.04G0016380-2C	BRT1	11.99	41.33	88.26	72.04	1.52	1.96	1.38	2.15
	Sspon.02G0010510-1A	bglX	7.11	114.06	119.54	93.43	30.81	17.62	14.74	22.28
	Sspon.02G0010510-2B	bglX	2.97	50.49	58.49	63.04	20.63	8.89	7.88	8.27
	Sspon.07G0009470-2B	bglX	23.35	73.46	338.12	268.68	77.75	77.45	74.04	72.3
	Sspon.07G0009470-4D	bglX	4.73	18.46	98.92	57.65	1.67	2.08	1.73	1.82
	Sspon.02G0019300-1A	CYP73A	19.19	90.44	168.04	75.35	32.66	49.39	41.01	92.04
	Sspon.02G0019300-2B	CYP73A	19.07	78.97	159.28	87.35	51.68	72.28	60.06	133.14
	Sspon.02G0019300-4D	CYP73A	17.1	61.59	139.86	68.51	35.19	50.63	49.69	83.82
	Sspon.03G0003790-1A	CYP73A	9.83	24.27	111.18	57.93	35.32	18.17	14.55	18.55
	Sspon.03G0003790-2B	CYP73A	5.12	13.06	94.29	38.98	12.74	5.87	5.93	5.09
	Sspon.03G0003790-3C	CYP73A	7.51	16.45	73.61	38.55	6.93	4.21	3.26	5.78
terpenoid-quinone biosynthesis	Sspon.04G0028680-1P	HPD	17.02	285.24	445.97	128.85	14.82	17.07	24.14	12.7
	Sspon.04G0028680-1B	HPD	0	25.03	32.07	8.15	2.98	5.29	12.55	7.83
	Sspon.04G0028680-2C	HPD	12.86	536.55	741.84	140.53	30.01	45.22	56.86	39.28
	Sspon.04G0028680-3D	HPD	16.29	231.56	369.69	117.86	36.68	59.11	77.39	61.87
Starch and sucrose metabolism	Sspon.07G0001370-3D	glgC	21.03	288.08	101.43	282.75	61.54	38.87	19.59	27.35
	Sspon.07G0030080-1C	glgC	0.18	1.76	0.92	2.46	0.15	0	0	0.04
	Sspon.01G0010700-1A	GN4	0.69	87.43	53.17	13.25	0.37	1.4	2.96	1.85
	Sspon.01G0010700-2C	GN4	0.08	60.33	39.21	8.31	0.58	1.83	3.57	3.25
	Sspon.01G0010700-3D	GN4	0.68	108.79	71.32	15.1	0.65	2	3.98	2.8
